# Supplementary material for: Excess extracellular K+ causes inner hair cell ribbon synapse degeneration
Source: Commun Biol. 2021 Jan 4;4:24. doi: 10.1038/s42003-020-01532-w (PMC7782724; doi:10.1038/s42003-020-01532-w)
Supplement: Supplementary file 3 — Supplementary Data 1 [file 42003_2020_1532_MOESM3_ESM.xls]

## Sheet: Figures
Fig. 1
Fig. 1b	Ribbon		GluR		Synapse		Fig. 1c	Appical		Middle		Basal		Fig. 1d	Ribbon volume		Fig. 1e	Ribbon number		Fig. 1f	Ribbon volume
	100	77.8301	100	86.3452	100	53.0772		100	79.3088	100	76.1224	100	80.0352		1	2.36291		13.951	13.6357		1	1.32243
	100	49.7422	100	93.7824	100	57.2243		100	46.5299	100	46.532	100	72.4559		1	1.2885		11.8142	12.082		1	1.30479
	100	56.6699	100	81.2681	100	48.0484		100	92.9027	100	46.7436	100	38.9683		1	1.33462		9.76923	9.5		1	1.24044
	100	54.7871	100	63.8179	100	41.0269		100	77.3132	100	61.724	100	23.2567		1	1.77655		13.6	13.9281		1	1.4004
	100	57.7499	100	99.243	100	81.2928		100	59.8646	100	41.0282	100	84.6354		1	2.23975
	100	58.899	100	56.1053	100	56.6115		100	59.8954	100	55.497	100	64.7335
	100	62.3143	100	67.0934	100	61.4713		100	85.1415	100	57.5185	100	31.9448
	100	75.1713	100	93.4594	100	53.8861		100	93.847	100	56.9714	100	43.4086
	100	69.4377	100	109.405	100	94.387		100	54.4226	100	68.9812	100	75.4368
	NES	50 mM K	NES	50 mM K	NES	50 mM K		NES	50 mM K	NES	50 mM K	NES	50 mM K		NES	50 mM K		Immediat	NES 2hr		Immediat	NES 2hr
Fig. 2
5.37	100
17.5	96.5244
23.5	79.5276
29.5	62.0372
53.7	50.7309
K	ribbon number
Fig. 3
Fig. 3a	Ribbon		GluR		Synapse		Fig. 3b	Appical		Middle		Basal		Fig. 3c	Ribbon number		Fig. 3d	Ribbon volume
	100	149.096	100	152.388	100	132.529		100	148.022	100	106.45	100	176.429		63.6976	87.4018		1.22195	1.51325	1.3283	1.39449
	100	159.793	100	140.441	100	156.816		100	154.861	100	122.347	100	173.448		64.2657	79.1986		1.51112	2.04083	1.98113	2.06075
	100	156.623	100	162.257	100	150.564		100	160.09	100	150.68	100	177.975		19.767	86.425		1.99219	1.80196	2.05445	2.56647
	100	122.233	100	110.309	100	171.799		100	122.192	100	141.165	100	126.644		52.4946	80.0749		1.90704	2.39113	2.07186	1.60919
	100	183.731	100	192.872	100	215.575		100	172.49	100	124.025	100	112.491		66.8123	84.3488		1.61073	1.47517	1.56658	1.22901
															37.6952	75.9288
	K	K+IBT	K	K+IBT	K	K+IBT		K	K+IBT	K	K+IBT	K	K+IBT		K	K+TEA		K	K+TEA	K	K+IBT
Fig. 4
Fig. 4a	Ribbon number		Fig. 4b	Ribbon volume		Fig. 4c	Ribbon number		Fig. 4d	Ribbon volume
	43.1871	71.274		1.92895	1.41697		45.0691	89.9813		1.33165	0.832958
	62.4357	94.5967		1.32515	0.900448		47.9346	90.912		1.88935	1.31242
	34.0267	52.4388		1.97388	1.27065		64.1238	99.0903		2.30097	1.6372
	42.5884	65.3072		1.97388	1.56593		46.0275	102.133		1.67988	1.17886
	71.7059	80.003
	K	K+Co		K	K+Co		K	K+EIBS		K	K+EIBS
Fig. 5
Fig. 5a	Ribbon number					Fig. 5b	Ribbon volume
	77.8301	81.5713	87.4018	71.274	99.0903		1.33462	1.39449	1.51325	1.41697	1.6372
	49.7422	93.4921	79.1986	94.5967	89.9813		1.77655	2.06075	2.04083	1.56593	0.832958
	56.6699	90.3919	86.425	52.4388	90.912		2.36291	2.56647	1.80196	0.900448	1.31242
	54.7871	57.2215	80.0749	65.3072	102.133		2.23975	1.60919	2.39113	1.27065	1.17886
	57.7499	74.7376	84.3488	80.003			1.2885	1.22901	1.47517
	58.899		75.9288						1.58044
	62.3143
	75.1713
	69.4377
	54.2486
	56.2859
	46.5268
	51.1641
	43.5564
	52.6033
	50 mM K	K+IBT	K+TEA	K+Co	K+EIBS		50 mM K	K+IBT	K+TEA	K+Co	K+EIBS
Fig. 6
Fig. 6a	Ribbon		GluR		Synapse		Fig. 6b	Appical		Middle		Basal		Fig. 6c	Ribbon volume
	100	86.0631	100	74.2128	100	73.7891		100	66.3623	100	97.4237	100	87.6774		1	2.61543
	100	86.3611	100	106.254	100	115.029		100	81.8761	100	84.3627	100	108.365		1	2.05633
	100	127.431	100	108.438	100	97.8628		100	123.6	100	102.253	100	141.587		1	1.76258
	100	88.036	100	119.429	100	77.9237		100	116.148	100	129.886	100	141.086		1	2.09308
	100	137.891	100	121.562	100	84.375		100	100.414	100	90.3612	100	86.5205		1	1.88902
	100	128.581	100	78.1873	100	70.3633		100	99.9986	100	103.181	100	96.2085
	100	121.654	100	113.716	100	110.584
	100	93.8296	100	122.724	100	111.137
	100	99.1199	100	96.5419	100	100.009
	NES	Glut	NES	Glut	NES	Glut		NES	Glut	NES	Glut	NES	Glut		NES	Glut
Fig. 7
Fig. 7a	Ribbon number		Fig. 7b	Ribbon volume		Fig. 7c	Ribbon number		Fig. 7d	Ribbon volume		Fig. 7e	Ribbon number		Fig. 7f	Ribbon volume
	100	115.289		1	1.84274		100	114.318		1	2.31907		72.1536	91.7998		2.22786	1.55524
	100	76.5178		1	1.34102		100	127.271		1	1.95805		38.8393	41.0604		1.39852	1.49728
	100	106.662		1	1.44938		100	82.931		1	1.5037		55.0795	68.0187		1.42052	1.37902
	100	91.2585		1	1.77751		100	91.7485		1	1.23423		37.0826	47.9766		1.71024	1.66994
													46.8181	58.7558		2.24517	1.89834
	NES	KA		NES	KA		NES	NMDA		NES	NMDA		K	K+CNQX		K	K+CNQX
Fig. 8
Fig. 8a	frequency	control (dB SPL)		pre-noise (dB SPL)		post-noise (dB SPL)		Fig. 7c	Ribbon number		Fig. 7d	Ribbon volume
ABR	Click	22	0.5	21.25	0.671855	59	1.83333		14.3528	7.40738		0.512805	0.738568
threshold	8 kHz	22.25	1.08333	19.25	2.04294	52.75	3.40445		13.2651	7.53554		0.378259	0.922656
	16 kHz	14.5	1.38444	11	1.45297	61	2.17945		13.0184	10.2967		0.351049	0.423267
	24 kHz	19.5	0.816497	16	1.5456	67.25	1.95256		14.7876	9.95411		0.453471	0.563009
	32 kHz	25.25	0.583333	22	1.04083	67.25	3.7537		14.2742	9.67801		0.392732	0.585083
	40 kHz	28.25	1.05738	27	2.40947	67.5	4.34613
		mean	SEM	mean	SEM	mean	SEM		control	Noise		control	Noise
Fig. 9
Fig. 9c	OHC ribbon number		Fig. 9f	OHC ribbon number
	2.2	2.23969		2.16103	2.38583
	2.42516	2.55815		2.52392	2.35776
	2.4723	2.48618		2.50696	2.2752
	2.34707	2.52013		2.51299	2.64118
	2.43634	2.40229		2.33032	2.44644
	2.34583	2.41027
	NES	50 mM K		control	noise

## Sheet: Supple Figs
Fig. S1
Fig. S1b	Synaptic-ribbon		Free-ribbon		Fig. S1d	Synaptic-GluR		Free-GluR
	44.9752	31.3869	55.0248	68.6131		66.1226	43.8158	33.8774	56.1842
	39.607	52.9582	60.393	47.0418		47.2594	30.3447	52.7406	69.6553
	57.1901	52.8887	42.8099	47.1113		57.4128	37.3242	42.5872	62.6758
	54.4602	36.3319	45.5398	63.6681		62.5959	36.6136	37.4041	63.3864
	25.8294	39.7242	74.1706	60.2758		52.5966	45.5025	47.4034	54.4975
	55.2139	46.8145	44.7861	53.1855		77.1119	67.5435	22.8881	32.4565
	48.4843	47.847	51.5157	52.153		60.8356	51.4335	39.1644	48.5665
	41.8613	31.4094	58.1387	68.5906		56.1559	32.4956	43.8441	67.5044
	14.9555	27.5377	85.0445	72.4623		41.2118	41.5899	58.7882	58.4101
	NES	50 mM K	NES	50 mM K		NES	50 mM K	NES	50 mM K
Fig. S2
Fig. S2a	Ribbon number		Fig. S2b	Ribbon volume
	100	107.763		1	1.0461
	100	88.8896		1	0.766679
	100	97.488		1	1.72215
	100	101.548		1	1.41154
	NES	K+EIBS		NES	K+EIBS
Fig. S3
Fig. S3a	Ribbon number re non-incubation			Fig. S3b	Ribbon volume re non-incubation
	97.7403	77.8301	86.0631		1.32243	3.11195	3.44452
	102.267	49.7422	86.3611		1.30479	1.69695	2.70819
	97.2441	56.6699	127.431		1.24044	1.75769	2.32132
	102.413	54.7871	88.036		1.4004	2.33972	2.75658
		57.7499	137.891			2.94975	2.48784
		58.899	159.001
		62.3143	87.8909
		75.1713	109.466
		69.4377	93.967		NES, 2hr	50 mM K	Glut
		54.2486	128.581
		56.2859	121.654
		46.5268	93.8296
		51.1641	99.1199
		43.5564	105.031
		52.6033	108.266
			90.2364
			89.1618
			94.4964
	NES, 2hr	50 mM K	Glut
